# Supplementary material for: “If I had stayed back home, I would not be alive any more…” – Exploring end-of-life preferences in patients with migration background
Source: PLoS One. 2017 Apr 6;12(4):e0175314. doi: 10.1371/journal.pone.0175314 (PMC5383333; doi:10.1371/journal.pone.0175314)
Supplement: S2 Table — German codes were left in their original style, including grammatical errors (1st column). English versions and additional comments are provided in the 2nd and 3rd column, themes and overarching themes are corresponding to Fig 1. (XLSX) [file pone.0175314.s002.xlsx]

## Sheet: S2 Table
Codes (German)	Codes (English translation)	Comments	Theme (see Fig 1)	Overarching theme
also erst, ich bin noch nicht in dieser Phase, wo ich brauchte	well, first of all, I'm not yet in that phase when I would need...	1-3: denial of suffering from terminal disease or of palliative care needs	[1a] denying the need for palliative care	[1] Palliative care/ hospice concept
dass es jetzt zu Ende wäre...	… that this would be the end now		[1a] denying the need for palliative care
im grossen und ganzen will ich eigentlich noch nicht gehen	generally speaking, I don't yet want to pass away		[1a] denying the need for palliative care
das jeden Tag, bekommt Doppelt, weil das geht so langsam	every day, I need twice as much time as it's going so slowly	4-10: complaints about loss of strength and autonomy	[1b] wish to manage everything alone, but lack of energy
... aber von der Krankenkasse, von der Gesellschaft keine Hilfe	… but no support from health insurance or from society		[1b] wish to manage everything alone, but lack of energy
... wenn ich mit Leuten [rede], wissen Sie, die nicht krank sind	if [talking] to people who are not ill…		[1b] wish to manage everything alone, but lack of energy
ich kann nicht mehr raus ohne Hilfe	without help, I cannot leave the house any more		[1b] wish to manage everything alone, but lack of energy
ich kann gar nicht mehr mich konzentrieren	I cannot concentrate any more		[1b] wish to manage everything alone, but lack of energy
ich möchte alles selber bewältigen	I want to manage everything on my own		[1b] wish to manage everything alone, but lack of energy
das Defizit an Kraft, an Leistungsfähigkeit	the lack of power and performance		[1b] wish to manage everything alone, but lack of energy
also man wird schon sehr schlecht behandelt	one is treated very badly here	11-16: recollecting experiences of being treated in hospitals, including both positive and negative aspects	[1c] feeling safer when staying in an inpatient facility but exhausted from treatments
habe ich Pflegedienst gebraucht	I needed the home care nurses		[1c] feeling safer when staying in an inpatient facility but exhausted from treatments
also die Ärzte die waren sehr gut	well, the doctors were very good		[1c] feeling safer when staying in an inpatient facility but exhausted from treatments
aber ich schaffe nicht mehr diese Chemo	but I can't manage this chemotherapy any more		[1c] feeling safer when staying in an inpatient facility but exhausted from treatments
was habe ich getrunken?	what did I drink?		[1c] feeling safer when staying in an inpatient facility but exhausted from treatments
... und darum sage ich Schluß, Ende!	...and that's why I am saying: stop, leave it!		[1c] feeling safer when staying in an inpatient facility but exhausted from treatments
die 2 Stunden habe ich meine ganzen Probleme vergessen	those two hours, I forgot all my problems	17-19: preferences, experiences and misconceptions of 'palliative care'	[1d] not knowing what ‘palliative care’ means
weil Cannabis würde ich gerne nehmen	because… I'd like to take cannabis		[1d] not knowing what ‘palliative care’ means
Kontakt mit SAPV/AAPV aufgenommen	contacted home palliative care services		[1d] not knowing what ‘palliative care’ means
Morphin, und seitdem kenne ich dass schon	morphine, I'm knowing it since then	20-25: suffering at the EoL and death as a salvation	[2a] fear of suffering at the end of life, thus wish for hastened death	[2] Suppression of EoL discussions
wenn es um Schmerzen geht	when pain is the issue		[2a] fear of suffering at the end of life, thus wish for hastened death
ich träume von diesen, dieses... Erlösen	I'm dreaming of this, this, this… salvation		[2a] fear of suffering at the end of life, thus wish for hastened death
... natürlich über Tod - wie läufts, wie es wird…	of course, [talking] about death - how that will be...		[2a] fear of suffering at the end of life, thus wish for hastened death
aber im Grunde genommen würde ich gerne sterben.	but basically, I would like to die		[2a] fear of suffering at the end of life, thus wish for hastened death
ich will selbst bestimmen, wann ich gehe!	I want to decide myself when I go!		[2a] fear of suffering at the end of life, thus wish for hastened death
ich bin bereit, es ist nur zu viel Papier zu füllen	I'm willing [to make an advance directive] but it's so much paperwork	26-34: existential, spiritual, and financial issues	[2b] feeling in peace since everything has been arranged vs. no need for such arrangements
ich bin ruhiger geworden, als ich alles erledigt gehabt habe	I'm feeling in peace since everything had been arranged		[2b] feeling in peace since everything has been arranged vs. no need for such arrangements
ich glaube an einer Wiederaufstehung	I'm believing in resurrection		[2b] feeling in peace since everything has been arranged vs. no need for such arrangements
ich bin schon gläubig	I'm religious		[2b] feeling in peace since everything has been arranged vs. no need for such arrangements
meine Grossmutter ist dann gestorben	my grandmother has died		[2b] feeling in peace since everything has been arranged vs. no need for such arrangements
Seelsorger, der hat mir auch sehr sehr viel geholfen	the chaplain has helped me very, very much		[2b] feeling in peace since everything has been arranged vs. no need for such arrangements
schon ein bisschen finanzielle Schwierigkeiten	quite a bit financial trouble		[2b] feeling in peace since everything has been arranged vs. no need for such arrangements
mir geht es finanziell gut, also ich habe keine finanziellen So	I'm well off, I don't worry about finances		[2b] feeling in peace since everything has been arranged vs. no need for such arrangements
bis jetzt habe ich es nicht für notwendig gehalten	up to now, I didn't consider [advance directives] to be necessary		[2b] feeling in peace since everything has been arranged vs. no need for such arrangements
die einzige gute Sache, was mir tut gut	the only thing that would benefit me	35-41: experience of family being a resource and a burden	[2c] importance of family and friends vs. perceiving family as a burden and the duty not to give up
... macht ja alles, was ich nicht schaffe	… is making everything that I cannot do		[2c] importance of family and friends vs. perceiving family as a burden and the duty not to give up
ich habe ganz tolle Nachbarin	I have a wonderful neighbor		[2c] importance of family and friends vs. perceiving family as a burden and the duty not to give up
ich finde aber meine Familie als Belastung	I think my family is a burden to me		[2c] importance of family and friends vs. perceiving family as a burden and the duty not to give up
aber ich könnte auch nicht allein seinentwegen	but I could not [commit suicide] because of him		[2c] importance of family and friends vs. perceiving family as a burden and the duty not to give up
für mich alleine zu sein ist ganz schwierig	for me, being alone is very difficult		[2c] importance of family and friends vs. perceiving family as a burden and the duty not to give up
ja, ja. Ich habe schon meine Freunde und Verswandschaft	yes, yes, I have friends and family		[2c] importance of family and friends vs. perceiving family as a burden and the duty not to give up
Ich haben einen Krebs!	I have cancer!	42-43: appreciating extended treatment options in Germany	[3a] worse survival in home country	[3] Complex individual migration histories
ich bin überhaupt dankbar, dass ich in Deutschland bin, weil so	above all, I am grateful to be in Germany because...		[3a] worse survival in home country
hier ganz alleine habe ich schon ein bisschen gelitten	here, all on my own, I have suffered quite a bit	44-48: ambiguity of having migration background in Germany	[3b] perception of an altered identity and ‘not belonging’
niemand, der die meine sterblichen Überreste einbuddelt	no one who buries my mortal remains		[3b] perception of an altered identity and ‘not belonging’
ich wünschte mir, mein Vater wäre nie hierher gekommen	I wished my father had never come here		[3b] perception of an altered identity and ‘not belonging’
wie kann ich jetzt so laut in U-Bahn sprechen!	How can I speak up that way in the subway!		[3b] perception of an altered identity and ‘not belonging’
wen man nicht kennt, den liebt man auch nicht	you don't love whom you don't know		[3b] perception of an altered identity and ‘not belonging’
aber wenn ich nicht deutsch könnte, das wäre schlimm	but not to know German would be bad	49-50: language issues	[3c] language skills as prerequisite to survive while mother tongue was ‘touching the heart’
wenn so ein bisschen mehr Kommunikation möglich wäre	if a little bit more communication was possible		[3c] language skills as prerequisite to survive while mother tongue was ‘touching the heart’
ja, ich habe Träume, und zwar...	yes, I have dreams such as...	51-56: remembering the past, thinking about the future, and planning the funeral	[3d] longing for ‘home’ while being attached to Germany
nee, mir egal, egal , egal, das spielt keine Rolle	no, I don't care, don't bother [where I'm buried], that doesn't matter		[3d] longing for ‘home’ while being attached to Germany
mir hat immer am besten gefallen wo ich gerade bin	I always liked it most where I was staying		[3d] longing for ‘home’ while being attached to Germany
... ein Haus dort und Weingärten. Ja. Herrlich! Herrlich!	… a house and vineyards there. Yes. Wonderful!		[3d] longing for ‘home’ while being attached to Germany
auch wenn ich aus XYZ bin, manchmal denke ich halt deutsch	even when I'm from XYZ, I am sometimes thinking in German		[3d] longing for ‘home’ while being attached to Germany
Mekka! Ja. Einfach eine Reise.	Mecca! Yes, simply a journey.		[3d] longing for ‘home’ while being attached to Germany
